# Supplementary material for: Integration of Metabolomics and Transcriptomics to Explore Dynamic Alterations in Fruit Color and Quality in ‘Comte de Paris’ Pineapples during Ripening Processes
Source: Int J Mol Sci. 2023 Nov 16;24(22):16384. doi: 10.3390/ijms242216384 (PMC10671212; doi:10.3390/ijms242216384)
Supplement: Supplementary file 1 [file ijms-24-16384-s001.zip]

Archive with 1 entries (1 files):
- ijms-2658327-supplementary.pdf
